# Supplementary material for: Potential effects of valproate and oxcarbazepine on growth velocity and bone metabolism in epileptic children- a medical center experience
Source: BMC Pediatr. 2016 May 3;16:61. doi: 10.1186/s12887-016-0597-7 (PMC4855910; doi:10.1186/s12887-016-0597-7)
Supplement: Additional file 1: — The orginal data of the study. (XLSX 19 kb) [file 12887_2016_597_MOESM1_ESM.xlsx]

## Sheet: Sheet1
No.	Sex	Age	Age group	Ht	Wt	HtSDS	WtSDS	Ht (1)	Wt (1)	Ht (2)	Wt (2)	Ht (1-2)	Wt (1-2)	AST	ALT	BUN	Cr	Hb	Ca	Free Ca	TRASDS	BAPSDS	TRAcP5b	BAP
1	1	5.7	1	124	27	2.4	3.2	6.3	2.8	3.2	1	-3.1	-1.8	27	16	14	0.4	13.4	9	4.5	-2.46	4.22	4.85	200.53
2	2	6.4	1	121	24	0.7	0.9	4	2.8	3.3	0.6	-0.7	-2.2	22	11	13	0.4	13.3	8.9	4.8	-1.34	2.45	4.82	175.71
3	1	7.4	1	123	23	-0.2	-0.6	4	1.6	3.4	3.4	-0.6	1.8	22	14	13	0.7	13.6	9.6	4.75	-1.42	-1.68	3.88	94.28
4	1	4.6	1	109	19	0.5	0.9	4	4	3.8	1.7	-0.2	-1.3	31	17	14	0.5	13.5	9.6	4.82	-2.96	-1.31	4.25	105.93
5	1	4.7	1	104	18	-0.6	0.4	3.5	-1.5	4	2	0.5	3.5	35	28	12	0.2	11.5	9.7	5.12	-1.87	-1.25	5.56	106.99
6	1	4.2	1	105	20	0.3	2	7.2	0.8	4.1	2.1	-3.1	1.3	30	13	13	0.4	11.7	9.8	5.2	-1.53	4.2	4.68	268.15
7	1	4.9	1	100	25	-2.1	3.1	0.9	-0.3	4.1	0	3.2	0.3	24	14	14	0.5	12.3	10.3	5.2	0.2	5.85	6.76	104.23
8	1	5.3	1	113	25	0	2.4	2	0	4.2	5.5	2.2	5.5	36	11	13	0.3	12.6	8.9	4.94	-2.39	4.12	4.94	198.89
9	1	6.5	1	118.8	22.3	0.1	0	6.2	2.7	4.5	1.9	-1.7	-0.8	25	19	13	0.6	11.7	9.2	4.7	-2.17	2.01	4.01	181.26
10	1	2.2	1	85	11	-0.9	-0.9	13.1	1.6	4.8	1.8	-8.3	0.2	36	16	14	0.3	11.8	9.2	4.88	-1.82	6.75	4.82	292.72
11	2	7.3	1	115	25	-1.5	0.4	2.2	2.8	4.8	2	2.6	-0.8	34	28	13	0.4	12.2	9.4	4.8	-1.88	3.66	6.82	88.64
12	2	2.7	1	97	15	1.8	1.7	13	3.2	5	1.5	-8	-1.7	28	13	13	0.4	12	9.7	4.92	-2.08	4.45	5.38	217.82
13	1	6.2	1	108	18.5	-1.6	-1	7.5	0	5	0.5	-2.5	0.5	30	14	14	0.5	13.2	9.6	5.1	-1.36	4.37	5.39	239.73
14	1	6.7	1	107	19	-2.3	-1.3	6.3	-1	5	0.5	-1.3	1.5	27	6	12	0.6	14.3	9.7	5.1	-1.76	-1.87	4.7	85.1
15	1	7	1	120	21	-0.2	-0.9	2.4	1.3	5	3.1	2.6	1.8	34	25	12	0.4	13.2	9	5.2	-1.72	-1.56	4.78	92.83
16	2	7.8	1	119	22	-1.3	-1.1	6.3	2.1	5	3.8	-1.3	1.7	26	24	13	0.3	14.2	9.2	5.1	-1.72	-1.42	5.62	107.25
17	2	5.8	1	114	22.5	-0.2	0.8	7.7	-1.3	5.3	0.5	-2.4	6.3	36	15	11	0.4	13.3	9.7	5.2	0.75	13.94	9.5	360.94
18	1	6.2	1	115	21	-0.1	0	6.8	0	5.8	6.4	-1	6.4	27	22	12	0.4	14.3	9	5.4	-1.7	3.75	4.82	224.4
19	1	8.3	1	134	34	0.8	1.9	9.3	3.4	5.8	6	-3.5	2.6	28	28	12	0.5	12.9	9.5	4.6	-0.98	0.2	5.84	128.97
20	1	5.3	1	113	23	0	1.5	9.5	2.9	6	2.4	-3.5	-0.5	38	9	13	0.6	13.2	9.2	4.8	-2.12	2.12	6.42	242.68
21	2	7.3	1	124	23	0.2	-0.4	7.8	3.2	6	3.1	-1.8	-0.1	32	16	13	0.5	14.5	9.1	5.1	-1.54	2.72	4.48	180.66
22	2	7.6	1	125	30	0.4	2.1	7.7	1.9	6	5.4	-1.7	3.5	32	17	14	0.7	13.7	9.2	4.9	-1.49	-2.18	4.57	89.97
23	1	1.7	1	80	11	-0.8	0.1	11	3.5	6.2	0.9	-4.8	-2.6	46	23	14	0.3	14.1	9.4	5.1	-0.64	5.55	7.97	274.92
24	1	5.7	1	114	26	0.3	2.8	9.8	4.9	6.7	2.4	-3.1	-2.5	31	19	12	0.5	13.9	9.8	4.25	-4.15	4.16	2.82	199.59
25	1	3.8	1	110	18.5	1.5	1.2	12	2.8	7	3.1	-5	0.3	30	17	13	0.4	13.5	9.6	4.41	-1.94	4.9	5.29	215.53
26	2	7.3	1	124	21	0.2	-1.1	9.4	3.7	7	0.8	-2.4	-2.9	27	9	14	0.7	14	9.6	5.4	0.38	0.63	7.75	141.92
27	1	7.1	1	130	28	1.8	1.6	3.4	2.2	8.7	5.8	5.3	3.6	57	49	14	0.5	13	9.5	5.2	-1.56	0.18	5.05	135.78
28	2	7	1	125	37	0.9	5.3	3.6	4.2	9	6.2	5.4	2	22	16	14	0.5	13	9.7	5.11	-1.68	0.41	4.25	137.84
29	2	12.3	2	158	47	0.8	0.5	1.3	2.6	2.9	2.1	1.6	-0.5	32	28	13	0.4	14	9.8	4.9	-1.52	-1.65	2.6	45.33
30	2	9.4	2	133	28	-0.2	-0.4	4.2	1.8	3	3.7	-0.8	1.9	28	15	13	0.5	13	10.2	5.1	-0.47	7.23	6.65	214.01
31	2	11.4	2	141.2	42	-1	0.4	2.1	3.7	3.5	6.9	1.4	3.2	20	12	13	0.4	12.4	9.1	4.9	-2.76	4.34	3.55	182.85
32	1	12.3	2	145	50	-1	1.1	3.8	7.6	3.6	0	-0.2	-7.6	37	25	12	0.5	10.9	10	4.8	-4.43	-1.26	3.78	123.42
33	1	10.3	2	140	32	0.2	-0.2	4	6.7	3.8	4.8	-0.2	-1.9	23	10	13	0.5	12.3	9.1	4.4	-0.65	0.02	6.36	135.25
34	1	11.6	2	139	30	-0.9	-1.4	4.2	5.2	6.7	1.5	2.5	-3.7	23	14	13	0.5	12	9.2	5	0.48	-0.22	7.83	88.65
35	1	10.3	2	128	30	-1.9	-0.7	2.8	3.2	4	3	1.2	-0.2	28	16	14	0.6	13.1	9.2	4.9	-1.61	-0.84	5.1	211.06
36	2	10.1	2	143	34	0.9	0.5	4.5	6.8	6.2	8.5	1.7	1.7	20	11	14	0.4	11.4	9.8	4.8	-1.67	-0.7	5.62	104.29
37	2	8.3	2	117	20	-2.1	-2	5.5	1.2	4.3	1.6	-1.2	0.4	29	14	15	0.3	13.1	9	5.4	-2.21	-1.24	4.21	98.85
38	1	8.7	2	124	23	-1.1	-1.4	5.3	1.4	4.3	2.4	-1	1	29	16	14	0.5	12.2	9.9	4.8	-1.05	-0.95	5.72	107.82
39	2	8.3	2	118	21.5	-1.9	-1.6	8.5	3.4	4.5	1.4	-4	-2	30	13	15	0.4	12.6	9.7	5.2	-0.73	-1.58	6.28	94.25
40	1	11.6	2	143	53	-0.3	2.9	4	4.8	4.7	5.7	-0.7	0.9	29	36	12	0.6	13.8	9.1	4.8	-1.42	5.74	1.72	328.85
41	1	9.8	2	135	31	-0.3	-0.1	6	3.3	4.8	7	-1.2	3.7	25	16	11	0.7	12.7	9	5.2	-1.12	4.92	5.61	216.28
42	2	12.1	2	162	50	1.7	1.3	6.9	3.5	5	5	-1.9	1.5	19	12	12	0.6	14	9.1	5.1	0.09	5.08	6.32	258.58
43	1	9.9	2	130	34	-1.2	0.6	5.6	4.6	5.2	4.2	-0.4	-0.4	34	40	12	0.3	11.3	9.2	4.39	-1.66	6.42	4.22	100.82
44	1	8.4	2	121.5	25	-1.5	-0.8	4.3	1.9	5.5	6.3	1.2	4.4	35	16	14	0.7	12.4	9.6	5.1	-2.57	-1.93	3.29	89.53
45	2	8.1	2	129	31	0.6	1.8	6	1.5	6	0	0	-1.5	41	19	15	0.5	11.2	9.2	4.8	-0.56	3.11	6.52	158.03
46	2	8.1	2	126	25	0	-0.1	7.8	3.5	6	6.4	-1.8	2.9	28	21	15	0.5	12.4	9	4.5	-0.03	7.49	7.25	217.62
47	2	8.2	2	143	32	3.2	2.1	9.5	2.8	6.2	2.4	-3.3	-0.4	19	12	13	0.5	14	9.8	4.25	-1.09	-3.47	5.77	68.46
48	2	8.9	2	120	21.5	-2	-1.9	5.9	1.6	6.6	3.1	0.7	1.5	25	10	15	0.3	12.8	9.2	4.7	-2.76	1.61	3.44	137.61
49	1	12.6	2	170	59	2.3	2.4	13	8	6.8	9	-6.2	1	20	10	13	0.6	11.5	9.6	5.2	-2.2	-1.08	2.96	58.42
50	2	13.3	2	148.5	39	-1.3	-1.3	11.3	0	7	6.1	-4.3	6.1	33	22	14	0.5	13.4	9.8	5.1	0	2.85	6.11	188.03
51	2	11.8	2	152	43	0.2	0.2	10.5	8.5	7.5	8	-3	-0.5	17	12	13	0.7	13.8	9.2	4.9	-2.74	3.81	3.59	74.58
52	1	12.8	2	131	25	-3.2	-2.9	12	0.5	7	4	-5	3.5	22	12	12	0.5	12.8	9.7	4.9	-3.16	6.17	5.04	243.73
53	2	11.7	2	161	45	1.9	0.9	10.3	8.6	8	6	-2.3	-2.6	20	12	11	0.4	12.2	9.8	4.4	-1.83	0.24	5.32	119.01
54	1	13.8	2	164.8	46	0.1	-0.8	12	10.6	8.4	11.6	-3.6	1	36	12	13	0.5	13.8	9.8	4.9	-0.82	-2.16	6.45	82.63
55	2	12.3	2	133	30	-2.6	-1.8	6.9	3.5	8.9	4.7	2	1.2	18	12	13	0.6	13.7	10.1	5.5	0.59	1.05	7.46	131.03
56	1	10.6	2	142	32	0.5	-0.2	4	4	9	4.8	5	0.8	22	10	14	0.6	12.3	9.8	5.11	-2.27	-0.25	4.25	127.79
57	2	11.5	2	134	24	-2	-2.5	7	1.2	9	4	2	2.8	28	28	14	0.5	14	9.4	5.1	-1.26	16.04	6.41	365.49
58	2	10.6	2	141	35.5	0	0.3	4.6	0.6	10	5.5	5.4	-0.5	39	21	13	0.4	12.8	9.8	5	-2.36	0.9	4.32	129.24
59	2	8.8	3	140	29	1.5	0.2	6.3	4.4	6	3	-0.3	-1.4	34	26	13	0.4	11	9.2	5.1	-1.28	0.88	5.62	103.35
60	2	13.3	3	156.5	58	0.1	1.8	3.1	6.2	2.1	4.2	-1	-2	21	14	12	0.6	13.1	9.1	5.12	0.26	-3.02	2.04	72.82
61	1	14	3	163	55	-0.1	0.3	6.8		4.6	-2	-2.2	-2	16	11	15	1.1	16	9.9	4.8	-1.52	-1.59	2.87	86.69
62	1	14.3	3	163.4	66	-0.4	1.5	5.4	17.5	2	1.4	-3.4	-16.1	24	14	14	0.5	13.3	9.9	4.75	-1.45	-0.24	2.99	112.63
63	1	14.3	3	158	79	-1.2	3.3	5	10.5	3.8	1.9	-1.2	-8.6	23	26	13	0.6	13.8	10.1	4.9	-0.92	-2.33	3.83	72.36
64	1	14.6	3	160	47.5	-0.9	-1	6.5	-2.5	5	4.8	-1.5	7.3	29	14	12	0.8	16.4	9.6	4.6	-0.31	-0.04	4.8	116.49
65	2	15.6	3	161	52	0.5	0.4	5		1.5	0	-3.5	0	24	16	11	0.5	13.4	9.7	4.65	-1.85	-1.58	1.44	28.56
66	1	16	3	158	35	-2.1	-3.7	6.7	2.3	4.7	0	-2	-2.3	17	9	14	0.6	14.3	9.8	4.5	-0.2	4.63	4.84	107.94
67	2	16.1	3	161	53	0.5	0.5	4.6	-1	2	-1	-2.6	0	18	13	10	0.6	13.3	9.8	5.1	-3.56	2.88	2.34	63.03
68	1	16.1	3	172	65	0.4	0.9	0	0	1.8	-1.2	1.8	-1.2	23	25	10	0.9	13.9	9.4	4.45	-2.54	-1.82	1.23	82.27
69	2	16.7	3	169	92	2.1	7.7	0.3	18.5	1.5	4.2	1.2	-14.3	18	9	12	0.7	9.1	8.8	4.8	-4.43	1.01	1.47	44.27
70	1	17.5	3	152	78	-3.4	2.5	1	12	4.6	2	3.6	-10	19	17	11	0.6	14.2	9.2	5.28	-0.25	0.73	4.8	59.95
71	1	17.8	3	172	56	0	-1	3	0	2.4	0.6	-0.6	0.6	29	24	11	0.8	13.9	9.8	5.1	-3.79	-1.19	1.97	36.37
72	2	17.8	3	159	61	-0.1	2.1	1	-3.9	1.7	-1.5	0.7	2.4	14	6	13	0.7	11.3	9.8	4.9	-4.12	0.74	1.78	101.56
73	2	18.2	3	151	57	-1.7	1.3	0.9	-4.5	1.2	-1.4	0.3	3.5	25	9	14	0.6	12.2	9.2	4.8	-2.48	-2.16	1.46	66.42
